# Supplementary material for: High-throughput micropatterning platform reveals Nodal-dependent bisection of peri-gastrulation–associated versus preneurulation-associated fate patterning
Source: PLoS Biol. 2019 Oct 21;17(10):e3000081. doi: 10.1371/journal.pbio.3000081 (PMC6822778; doi:10.1371/journal.pbio.3000081)
Supplement: S1 Table — Complete list of hPSC lines used for the study and the culture conditions employed for their maintenance. The Wnt reporter line was generated using a puromycin selection cassette. We did not perform any selection, and, consequently, the Wnt activity reporter was undetectable in any of our experiments. hPSC, human pluripotent stem cell. (XLSX) [file pbio.3000081.s029.xlsx]

## Sheet: Sheet1
hPSC lines	Parental Source	Reporter?	Culture Conditions	Media	Source
H1	H1	No	Feeders	KOSR	WiCell
H7	H7	No	Feeders	KOSR	WiCell
H9-1	H9	Yes (Wnt)*	Feeder Free	mTeSR	Dr. Sean Palecek
H9-2	H9	No	Feeder Free	mTeSR	Dr. Gordon Keller
H9-3	H9	No	Feeders	KOSR	WiCell
HES2	HES2	No	Feeders	KOSR	Dr. Gordon Keller
HES3-1	HES3	Yes - MIXL1	Feeders	KOSR	Dr. Andrew Elefanty
HES3-2	HES3	Yes - RUNX1	Feeders	KOSR	Dr. Andrew Elefanty
MEL1	MEL1	Yes - PDX1	Feeders	KOSR	Dr. Gordon Keller
CA1	CA1	No	Feeder Free	mTeSR	Dr. Andras Nagy
