# Supplementary material for: High-throughput micropatterning platform reveals Nodal-dependent bisection of peri-gastrulation–associated versus preneurulation-associated fate patterning
Source: PLoS Biol. 2019 Oct 21;17(10):e3000081. doi: 10.1371/journal.pbio.3000081 (PMC6822778; doi:10.1371/journal.pbio.3000081)
Supplement: S2 Table — (XLSX) [file pbio.3000081.s030.xlsx]

## Sheet: Sheet1
GENE NAME	FORWARD	REVERSE
GAPDH	GTTTACATGTTCCAATATGATTCCAC	TGGAAGATGGTGATGGGATT
POU5F1	AGCGATCAAGCAGCGACTAT	AGAGTGGTGACGGAGACAGG
NANOG	ACCTTCCAATGTGGAGCAAC	GAGAATTTGGCTGGAACTGC
MIXL1	CAGAACAGGCGTGCCAAGTC	TTCCAGGAGCACAGTGGTTGA
T	CCTTGCTCACACCTGCAGTAG	GGCCAACTGCATCATCTCCA
EOMES	ACCCCCTTCCATCAAATCTC	CCATGCCTTTTGAGGTGTCT
KDR	GCATGGAAGAGGATTCTGGA	CTGATTCCTGCTGTGTTGTCA
MYB	CATTTGATCCGCATCCCCTG	TCAAAAGTTCAGTGCTGGCC
HAND1	GCCTAGCCACCAGCTACATC	ATCCGCCTTCTTGAGTTCAG
MESP1	CCCAAGTGACAAGGGACAAC	TCTTCCAGGAAAGGCAGTCT
PAX6	GTGTCCAACGGATGTGTGAG	AGACCCCCTCGGACAGTAAT
OTX2	GCCAATCCTTGGTTGAATCTTAGG	CAATCAGTCACACAATTCACACAGC
SOX1	CAGGCCATGGATGAAGGA	CTTAATTGCTGGGGAATTG
TAL1	ACTTGCCTTCCTAAGCCTGT	CATTCACTCGCCAGCATGAA
RUNX1	CAATTTGCCTCTGTGTGCCT	ATAGGGTAGGGTCTCAGCCT
SOX17	TTCGTGTGCAAGCCTGAGATG	GTCGGACACCACCGAGGAA
FOXA2	ACCACTACGCCTTCAACCAC	GGGGTAGTGCATCACCTGTT
SOX9	AGGAAGCTCGCGGACCAGTAC	GGTGGTCCTTCTTGTGCTGCAC
TFAP2A	AGGTCAATCTCCCTACACGAG	GGAGTAAGGATCTTGCGACTGG
DLX5	TTCCAAGCTCCGTTCCAGAC	GAATCGGTAGCTGAAGACTCG
GATA4	TCCAAACCAGAAAACGGAAG	AAGACCAGGCTGTTCCAAGA
GATA6	TCCACTCGTGTCTGCTTTTG	TCCTAGTCCTGGCTTCTGGA
GATA3	TCCTGTGCGAACTGTCAGAC	TCGGTTTCTGGTCTGGATGC
SIX1	CCTCACAACCACCCCAAACT	AGTGGAAATTTTCGGCGCAC
SIX3	CTCCTCCTCCATCCCCAGAA	GTGGTAGATGGTGGTTGGGG
EVX1	GACCAGATGCGTCGTTACCG	GTGGTTTCCGGCAGGTTTAG
NODAL	TGAGCCAACAAGAGGATCTG	TGGAAAATCTCAATGGCAAG
GDF3	GTACTTCGCTTTCTCCCAGAC	GCCAATGTCAACTGTTCCCTT
BMP4	ATGATTCCTGGTAACCGAATGC	CCCCGTCTCAGGTATCAAACT
NOGGIN	GAAGCTGCGGAGGAAGTTAC	TACAGCACGGGGCAGAAT
CERL	CTTCTCAGGGGGTCATCTTG	TCCCAAAGCAAAGGTTGTTC
LEFTY1	CTGGACCTCAGGGACTATGG	CACACACTCGTAAGCCAGGA
