# Supplementary material for: High-throughput micropatterning platform reveals Nodal-dependent bisection of peri-gastrulation–associated versus preneurulation-associated fate patterning
Source: PLoS Biol. 2019 Oct 21;17(10):e3000081. doi: 10.1371/journal.pbio.3000081 (PMC6822778; doi:10.1371/journal.pbio.3000081)
Supplement: S3 Table — (XLSX) [file pbio.3000081.s031.xlsx]

## Sheet: Sheet1
Protein	Company(Catalog number)	Concentration
OCT3/4	BD Biosciences (561556)	1/500
NANOG	Cell Signaling (4903S)	1/200
Brachyury	R&D (AF2085)	1/500
SOX2	R&D (AF2018, MAB2018)	1/500
beta-Actin	Cell Signaling (3700S)	1/200
VECAD	Cedarlane (160840)	1/500
SOX17	R&D (AF1924)	1/500
FOXA2	Abnova (H00003170-M12)	1/250
pSMAD1	Cell Signaling (9516S)	1/100
GATA3	Abcam (AB199428)	1/250
EOMES	Abcam (AB23345)	1/500
TFAP2A	Abcam (AB52222)	1/200
SIX1	Abcam (AB211359)	1/200
OTX2	EMD Millipore (ab9566)	1/500
GATA6	R&D (AF1700)	1/500
PAX3	R&D (MAB2457)	1/500
PAX6	R&D(AF8150)	1/250
DLX5	Abcam (AB64827)	1/500
TROMA1/KRT8	DSHB (TROMA-I)	1./50
SOX10	R&D (MAB2864)	1/500
MSX1	Novus (NBP2-30052)	1/500
ZIC1	Novus (NB600-488)	1/500
SMAD2	BD (610843)	1/500
pSMAD2	SantaCruz (sc-11769)	1/500
